# Supplementary material for: The relationship between contact lens ultraviolet light transmittance and myopia progression: a large-scale retrospective cohort study
Source: Precis Clin Med. 2024 Oct 11;7(4):pbae022. doi: 10.1093/pcmedi/pbae022 (PMC11497595; doi:10.1093/pcmedi/pbae022)
Supplement: pbae022_Supplemental_Files [file pbae022_supplemental_files.zip]

Archive with 2 entries (2 files):
- Supplementary_data TableS1-4.xlsx
- Supplementary_data TableS5-6.xlsx
