# Supplementary material for: The relationship between contact lens ultraviolet light transmittance and myopia progression: a large-scale retrospective cohort study
Source: Precis Clin Med. 2024 Oct 11;7(4):pbae022. doi: 10.1093/pcmedi/pbae022 (PMC11497595; doi:10.1093/pcmedi/pbae022)
Supplement: pbae022_Supplemental_Files [file pbae022_supplemental_files.zip › Supplementary_data TableS1-4.xlsx]

## Sheet: tableS1
Table S1. Number of eyes of patients by gender.
Age		Sex						Total
at		Men			Women
baseline		UV-SCL	UV+SCL		UV-SCL	UV+SCL		UV-SCL	UV+SCL
12		645	913		1118	1778		1763	2691
13		1274	1670		1952	3079		3226	4749
14		1919	2172		2764	3986		4683	6158
15		3187	3513		4157	5592		7344	9105
16		3737	3890		4926	6137		8663	10 027
17		4223	4223		5662	6487		9885	10 710
18		4687	4717		6337	7333		11 024	12 050
19		4840	4624		6649	7036		11 489	11 660
20		4973	4398		6803	6881		11 776	11 279
21		4927	4361		6743	6765		11 670	11 126
22		4871	4279		6910	6484		11 781	10 763
23		4825	4307		6898	6422		11 723	10 729
24		4714	4060		6744	6035		11 458	10 095
25		4626	3965		6691	5842		11 317	9807
26		4539	3988		6465	5595		11 004	9583
27		4505	3967		6214	5227		10 719	9194
28		4546	3882		5985	5065		10 531	8947
29		4322	3869		5773	4703		10 095	8572
Total		71 360	66 798		98 791	100 447		170 151	167 245
Age (SD)		21.7 (4.5)	21.3 (4.6)		21.7 (4.5)	20.9 (4.6)		21.7 (4.5)	21.1 (4.6)
UV-SCL, A group prescribed soft contact lenses with ultraviolet protection; UV+SCL, A group prescribed soft contact lenses without ultraviolet protection; SD, Standard deviation.

## Sheet: tableS2
Table S2. Number of eyes of patients by degree of myopia at the time of initial prescription.
Age		SE												Total
at		SE ＜-6.00D			-6.00D ≦ SE ＜-3.00D			-3.00D ≦ SE ＜-0.25D			Hyperopia
baseline		UV-SCL	UV+SCL		UV-SCL	UV+SCL		UV-SCL	UV+SCL		UV-SCL	UV+SCL		UV-SCL	UV+SCL
12		113	129		895	1220		747	1334		8	8		1763	2691
13		204	229		1471	2193		1536	2321		15	6		3226	4749
14		330	333		2231	2909		2109	2907		13	9		4683	6158
15		593	611		3605	4370		3129	4116		17	8		7344	9105
16		800	772		4280	4938		3565	4295		18	22		8663	10 027
17		987	933		5050	5378		3828	4380		20	19		9885	10 710
18		1195	1248		5764	6177		4039	4603		26	22		11 024	12 050
19		1422	1338		6035	5968		4010	4331		22	23		11 489	11 660
20		1446	1361		6241	5848		4063	4038		26	32		11 776	11 279
21		1537	1407		6139	5698		3975	3998		19	23		11 670	11 126
22		1600	1438		6166	5544		3983	3763		32	18		11 781	10 763
23		1669	1454		6189	5583		3839	3671		26	21		11 723	10 729
24		1706	1421		6092	5336		3637	3325		23	13		11 458	10 095
25		1749	1416		5983	5135		3562	3241		23	15		11 317	9807
26		1717	1439		5692	4954		3576	3180		19	10		11 004	9583
27		1737	1410		5521	4691		3444	3085		17	8		10 719	9194
28		1684	1374		5462	4728		3363	2836		22	9		10 531	8947
29		1671	1348		5122	4445		3280	2772		22	7		10 095	8572
Total		22 160	19 661		87 938	85 115		59 685	62 196		368	273		170 151	167 245
Age (SD)		22.7 (4.2)	22.3 (4.3)		21.8 (4.5)	21.2 (4.6)		21.3 (4.6)	20.5 (4.7)		21.2 (4.7)	20.3 (4.2)		21.7 (4.5)	21.1 (4.6)
SE, Spherical equivalent power; D, Diopters; UV-SCL, A group prescribed soft contact lenses with ultraviolet protection; UV+SCL, A group prescribed soft contact lenses without ultraviolet protection; SD, Standard deviation.

## Sheet: Table S3
Table S3. Change in refractive power over a five-year period by soft contact lenses by gender.
	Sex
Age at baseline	Men										Women										Total
	UV-SCL	SD	95％CI		UV+SCL	SD	95％CI		P value		UV-SCL	SD	95％CI		UV+SCL	SD	95％CI		P value		UV-SCL	SD	95％CI		UV+SCL	SD	95％CI		P value
12	-1.3853	0.8856	-1.454	-1.317	-1.5342	0.9163	-1.594	-1.475	0.0014		-1.4459	0.828	-1.4945	-1.3973	-1.544	0.9089	-1.5863	-1.5017	0.0035		-1.4237	0.8498	-1.4634	-1.384	-1.5407	0.9112	-1.5751	-1.5062	<0.001
13	-1.2563	0.8828	-1.3048	-1.2078	-1.39701	0.9336	-1.4418	-1.3522	<0.001		-1.3446	0.8585	-1.3828	-1.3065	-1.3877	0.8382	-1.4173	-1.3581	0.0786		-1.3097	0.8691	-1.3398	-1.2797	-1.391	0.8728	-1.4158	-1.3661	<0.001
14	-1.0964	0.8174	-1.133	-1.0598	-1.1675	0.8992	-1.2053	-1.1296	0.0085		-1.117	0.7725	-1.1458	-1.0881	-1.1438	0.7912	-1.1683	-1.1192	0.167		-1.1085	0.7912	-1.1312	-1.0859	-1.1521	0.8309	-1.1729	-1.1314	0.0058
15	-0.8437	0.7235	-0.8688	-0.8185	-0.8849	0.7418	-0.9094	-0.8603	0.0217		-0.874	0.7122	-0.8952	-0.8519	-0.8642	0.6969	-0.8825	-0.8459	0.5165		-0.8606	0.7173	-0.877	-0.8442	-0.8722	0.7146	-0.8868	-0.8575	0.3018
16	-0.7247	0.6535	-0.7457	-0.7038	-0.7532	0.6925	-0.775	-0.7314	0.0648		-0.7298	0.6291	-0.7474	-0.7122	-0.7081	0.6246	-0.7237	-0.6925	0.07		-0.7276	0.6397	-0.7411	-0.7141	-0.7256	0.6522	-0.7384	-0.7128	0.8317
17	-0.6426	0.6426	-0.6615	-0.6237	-0.6446	0.6463	-0.6641	-0.6251	0.8845		-0.5883	0.5984	-0.6039	-0.5727	-0.5748	0.5831	-0.589	-0.5606	0.2084		-0.6115	0.6115	-0.6236	-0.5995	-0.6023	0.6097	-0.6139	-0.5908	0.2814
18	-0.487	0.578	-0.5036	-0.4705	-0.4815	0.5696	-0.4978	-0.4652	0.64		-0.4482	0.5663	-0.4621	-0.4342	-0.4312	0.5813	-0.4445	-0.4179	0.0858		-0.4647	0.5716	-0.4754	-0.454	-0.4509	0.5772	-0.4612	-0.4406	0.0688
19	-0.4227	0.5395	-0.4379	-0.4075	-0.4127	0.5104	-0.4274	-0.398	0.3527		-0.3828	0.538	-0.3958	-0.3699	-0.3886	0.534	-0.4011	-0.3761	0.5291		-0.3996	0.539	-0.4095	-0.3898	-0.3982	0.5249	-0.4077	-0.3886	0.8316
20	-0.3959	0.5352	-0.4108	-0.381	-0.3802	0.5561	-0.3966	-0.3637	0.1637		-0.3663	0.5675	-0.3798	-0.3529	-0.3684	0.5521	-0.3815	-0.3554	0.8296		-0.3788	0.5543	-0.3888	-0.3688	-0.373	0.5537	-0.3832	-0.3628	0.4246
21	-0.389	0.5444	-0.4042	-0.3738	-0.375	0.5091	-0.3901	-0.3599	0.2039		-0.336	0.5129	-0.3482	-0.3237	-0.3427	0.4963	-0.3545	-0.3309	0.4401		-0.3584	0.527	-0.3679	-0.3488	-0.3554	0.5016	-0.3647	-0.346	0.6608
22	-0.365	0.5383	-0.3801	-0.3499	-0.3561	0.6057	-0.3743	-0.3379	0.4559		-0.3182	0.5111	-0.3303	-0.3061	-0.3335	0.5066	-0.3458	-0.3212	0.0818		-0.3376	0.523	-0.347	-0.3281	-0.3425	0.5482	-0.3529	-0.3321	0.4891
23	-0.3259	0.5003	-0.34	-0.3117	-0.3493	0.5311	-0.3651	-0.3334	0.0302		-0.2929	0.5086	-0.3049	-0.2809	-0.3178	0.4868	-0.3297	-0.3059	0.0039		-0.3064	0.5055	-0.3156	-0.2973	-0.3304	0.5053	-0.34	-0.3209	<0.001
24	-0.3057	0.5133	-0.3203	-0.291	-0.32	0.5041	-0.3355	-0.3044	0.1906		-0.2618	0.4938	-0.2735	-0.25	-0.2761	0.4835	-0.2883	-0.2639	0.0978		-0.2798	0.5023	-0.289	-0.2706	-0.2937	0.4923	-0.3033	-0.2841	0.0406
25	-0.2674	0.447	-0.2803	-0.2545	-0.2794	0.4487	-0.2934	-0.2655	0.214		-0.2212	0.5264	-0.2338	-0.2086	-0.2303	0.4842	-0.2427	-0.2179	0.3152		-0.2401	0.496	-0.2492	-0.2309	-0.2502	0.4708	-0.2595	-0.2409	0.1309
26	-0.2305	0.4165	-0.2426	-0.2184	-0.248	0.4491	-0.2619	-0.2341	0.0622		-0.2032	0.4846	-0.2151	-0.1914	-0.2091	0.4807	-0.2217	-0.1965	0.5057		-0.2145	0.4579	-0.223	-0.2059	-0.2253	0.4682	-0.2347	-0.2159	0.0947
27	-0.2295	0.4842	-0.2436	-0.2153	-0.2333	0.4323	-0.2468	-0.2198	0.7024		-0.1728	0.452	-0.1841	-0.1616	-0.1845	0.4115	-0.1957	-0.1734	0.1513		-0.1966	0.4667	-0.2055	-0.1878	-0.2056	0.4213	-0.2142	-0.197	0.1591
28	-0.2028	0.434	-0.2154	-0.1902	-0.1864	0.4027	-0.1991	-0.1738	0.0743		-0.151	0.397	-0.1611	-0.1409	-0.1467	0.4536	-0.1592	-0.1342	0.5986		-0.1734	0.4142	-0.1813	-0.1655	-0.164	0.4327	-0.1729	-0.155	0.1219
29	-0.1779	0.3992	-0.1898	-0.166	-0.1602	0.4147	-0.1733	-0.1472	0.0503		-0.1418	0.3721	-0.1514	-0.1322	-0.1369	0.3956	-0.1482	-0.1256	0.5192		-0.1572	0.3843	-0.1647	-0.1497	-0.1475	0.4045	-0.156	-0.1389	0.091
Total	-0.4305	0.607	-0.435	-0.426	-0.4672	0.651	-0.472	-0.462	<0.001		-0.4009	0.615	-0.405	-0.397	-0.4577	0.649	-0.462	-0.454	<0.001		-0.4133	0.612	-0.416	-0.41	-0.4615	0.65	-0.465	-0.458	<0.001h
P value for difference between groups of 5-year mean SE (Spherical equivalent power) change adjusted by analysis of covariance (ANCOVA) with sex, baseline age, and/or baseline SE as an independent variable. UV-SCL, A group prescribed soft contact lenses with ultraviolet protection; SD, Standard deviation; 95%CI, 95% confidence interval; UV+SCL, A group prescribed soft contact lenses without ultra…

## Sheet: Table S4
Table S4. Change in refractive power over a five-year period by soft contact lenses by degree of myopia at the time of initial prescription.
	SE
Age at baseline	SE ＜ -6.00 D										-6.00D ≦ SE ＜ -3.00D										-3.00D ≦ SE ＜ -0.25D										Total
	UV-SCL	SD	95％CI		UV+SCL	SD	95％CI		P value		UV-SCL	SD	95％CI		UV+SCL	SD	95％CI		P value		UV-SCL	SD	95％CI		UV+SCL	SD	95％CI		P value		UV-SCL	SD	95％CI		UV+SCL	SD	95％CI		P value
12	-1.2124	0.8012	-1.3617	-1.063	-1.3101	0.9018	-1.4672	-1.153	0.3769		-1.3271	0.7871	-1.3787	-1.2755	-1.4785	0.919	-1.5301	-1.4269	<0.001		-1.5746	0.8986	-1.6392	-1.5101	-1.6257	0.8932	-1.6737	-1.5778	0.2116		-1.4237	0.8498	-1.4634	-1.384	-1.5407	0.9112	-1.5751	-1.5062	<0.001
13	-1.2304	0.7852	-1.3388	-1.122	-1.1867	0.8757	-1.3007	-1.0727	0.5866		-1.2034	0.8391	-1.2463	-1.1605	-1.3729	0.8331	-1.4078	-1.338	<0.001		-1.4282	0.8869	-1.4726	-1.3838	-1.431	0.9046	-1.4678	-1.3941	0.9262		-1.3097	0.8691	-1.3398	-1.2797	-1.391	0.8728	-1.4158	-1.3661	<0.001
14	-0.9091	0.896	-1.0061	-0.8121	-0.9039	0.8674	-0.9974	-0.8104	0.9397		-1.0642	0.7793	-1.0966	-1.0319	-1.1019	0.8395	-1.1324	-1.0714	0.0997		-1.1891	0.7744	-1.2221	-1.156	-1.2296	0.806	-1.2589	-1.2003	0.0738		-1.1085	0.7912	-1.1312	-1.0859	-1.1521	0.8309	-1.1729	-1.1314	0.0058
15	-0.6298	0.9126	-0.7035	-0.5562	-0.7836	0.8677	-0.8525	-0.7146	0.0028		-0.8449	0.6883	-0.8673	-0.8224	-0.8355	0.7099	-0.8565	-0.8144	0.5508		-0.9251	0.6958	-0.9494	-0.9007	-0.9247	0.6892	-0.9457	-0.9036	0.9819		-0.8606	0.7173	-0.877	-0.8442	-0.8722	0.7146	-0.8868	-0.8575	0.3018
16	-0.6278	0.7047	-0.6767	-0.5789	-0.6331	0.8024	-0.6898	-0.5764	0.8896		-0.7271	0.6518	-0.7466	-0.7076	-0.716	0.6493	-0.7341	-0.6979	0.4129		-0.7537	0.6053	-0.7736	-0.7338	-0.7538	0.6201	-0.7723	-0.7352	0.9962		-0.7276	0.6397	-0.7411	-0.7141	-0.7256	0.6522	-0.7384	-0.7128	0.8317
17	-0.5274	0.6821	-0.57	-0.4847	-0.5517	0.728	-0.5985	-0.5049	0.4492		-0.6059	0.6071	-0.6226	-0.5891	-0.5938	0.6129	-0.6102	-0.5774	0.3122		-0.6434	0.5959	-0.6622	-0.6245	-0.6235	0.5766	-0.6405	-0.6064	0.1248		-0.6115	0.6115	-0.6236	-0.5995	-0.6023	0.6097	-0.6139	-0.5908	0.2814
18	-0.395	0.7379	-0.4369	-0.3531	-0.3982	0.7309	-0.4388	-0.3576	0.9127		-0.4546	0.5278	-0.4683	-0.441	-0.4403	0.5571	-0.4542	-0.4264	0.1509		-0.5016	0.574	-0.5193	-0.4839	-0.4781	0.5464	-0.4938	-0.4623	0.0509		-0.4647	0.5716	-0.4754	-0.454	-0.4509	0.5772	-0.4612	-0.4406	0.0688
19	-0.3335	0.6224	-0.3659	-0.3011	-0.3324	0.5337	-0.361	-0.3038	0.96		-0.4017	0.5348	-0.4152	-0.3882	-0.3928	0.5218	-0.406	-0.3796	0.3564		-0.4211	0.5112	-0.4369	-0.4052	-0.421	0.5008	-0.436	-0.4061	0.9973		-0.3996	0.539	-0.4095	-0.3898	-0.3982	0.5249	-0.4077	-0.3886	0.8316
20	-0.2848	0.7637	-0.3241	-0.2454	-0.3062	0.7028	-0.3436	-0.2688	0.4395		-0.3763	0.5139	-0.3891	-0.3636	-0.3551	0.5136	-0.3683	-0.342	0.0233		-0.4159	0.5168	-0.4318	-0.4001	-0.4214	0.5464	-0.4382	-0.4045	0.6463		-0.3788	0.5543	-0.3888	-0.3688	-0.373	0.5537	-0.3832	-0.3628	0.4246
21	-0.2747	0.6602	-0.3078	-0.2417	-0.3031	0.5339	-0.331	-0.2752	0.2019		-0.3551	0.5023	-0.3677	-0.3426	-0.3384	0.4825	-0.3509	-0.3259	0.0649		-0.397	0.5028	-0.4127	-0.3814	-0.3996	0.5135	-0.4155	-0.3837	0.8241		-0.3584	0.527	-0.3679	-0.3488	-0.3554	0.5016	-0.3647	-0.346	0.6608
22	-0.2316	0.6122	-0.2616	-0.2015	-0.2552	0.7386	-0.2934	-0.217	0.3349		-0.3422	0.4735	-0.3541	-0.3304	-0.327	0.5043	-0.3403	-0.3137	0.0922		-0.3673	0.4841	-0.3824	-0.3523	-0.3978	0.5133	-0.4142	-0.3813	0.0072		-0.3376	0.523	-0.347	-0.3281	-0.3425	0.5482	-0.3529	-0.3321	0.4891
23	-0.2296	0.6729	-0.2619	-0.1973	-0.2859	0.5654	-0.315	-0.2568	0.0121		-0.3059	0.4724	-0.3176	-0.2941	-0.3107	0.4716	-0.323	-0.2983	0.5809		-0.3395	0.464	-0.3542	-0.3249	-0.3753	0.5135	-0.3919	-0.3587	0.0015		-0.3064	0.5055	-0.3156	-0.2973	-0.3304	0.5053	-0.34	-0.3209	<0.001
24	-0.2266	0.6104	-0.2555	-0.1976	-0.2653	0.4941	-0.291	-0.2396	0.0543		-0.2756	0.4707	-0.2874	-0.2638	-0.2739	0.461	-0.2863	-0.2616	0.8488		-0.3126	0.4954	-0.3287	-0.2965	-0.3353	0.5264	-0.3532	-0.3174	0.0645		-0.2798	0.5023	-0.289	-0.2706	-0.2937	0.4923	-0.3033	-0.2841	0.0406
25	-0.1674	0.6418	-0.1975	-0.1373	-0.2352	0.5754	-0.2652	-0.2052	0.002		-0.2346	0.4729	-0.2466	-0.2226	-0.2326	0.4492	-0.2449	-0.2203	0.8197		-0.2838	0.4385	-0.2982	-0.2694	-0.2856	0.4519	-0.3011	-0.27	0.8676		-0.2401	0.496	-0.2492	-0.2309	-0.2502	0.4708	-0.2595	-0.2409	0.1309
26	-0.1618	0.5849	-0.1895	-0.1341	-0.1961	0.5918	-0.2267	-0.1655	0.102		-0.2126	0.4425	-0.2241	-0.2011	-0.2105	0.4263	-0.2224	-0.1986	0.8045		-0.2434	0.4083	-0.2567	-0.23	-0.2614	0.4647	-0.2776	-0.2452	0.0894		-0.2145	0.4579	-0.223	-0.2059	-0.2253	0.4682	-0.2347	-0.2159	0.0947
27	-0.129	0.7278	-0.1632	-0.0947	-0.1748	0.458	-0.1987	-0.1509	0.0396		-0.2039	0.3864	-0.2141	-0.1937	-0.1959	0.394	-0.2071	-0.1846	0.2985		-0.2178	0.3992	-0.2309	-0.2042	-0.2331	0.44	-0.2486	-0.2175	0.1353		-0.1966	0.4667	-0.2055	-0.1878	-0.2056	0.4213	-0.2142	-0.197	0.1591
28	-0.1315	0.4491	-0.153	-0.1101	-0.1134	0.5793	-0.144	-0.0827	0.3286		-0.1801	0.4026	-0.1908	-0.1694	-0.1662	0.4136	-0.178	-0.1544	0.0858		-0.1838	0.4143	-0.1978	-0.1698	-0.185	0.3754	-0.1989	-0.1712	0.9062		-0.1734	0.4142	-0.1813	-0.1655	-0.164	0.4327	-0.1729	-0.155	0.1219
29	-0.1186	0.4078	-0.1382	-0.0991	-0.128	0.5121	-0.1553	-0.1006	0.5776		-0.165	0.3787	-0.1754	-0.1546	-0.1395	0.3776	-0.1506	-0.1284	0.001		-0.1646	0.3797	-0.1776	-0.1516	-0.1694	0.3846	-0.1837	-0.155	0.6307		-0.1572	0.3843	-0.1647	-0.1497	-0.1475	0.4045	-0.156	-0.1389	0.091
Total	-0.2806	0.678	-0.29	-0.272	-0.3234	0.663	-0.333	-0.314	<0.001		-0.4023	0.577	-0.406	-0.398	-0.4352	0.621	-0.439	-0.431	<0.001		-0.4791	0.622	-0.484	-0.474	-0.5406	0.67	-0.546	-0.535	<0.001		-0.4133	0.612	-0.416	-0.41	-0.4615	0.65	-0.465	-0.458	<0.001
P value for difference between groups of 5-year mean SE (Spherical equivalent power) change adjusted by analysis of covariance (ANCOVA) with sex, baseline age, and/or baseline SE as an independent variable. D, Diopters; UV-SCL, A group prescribed soft contact lenses with ultraviolet protection; SD, Standard deviation; 95%CI, 95% confidence interval; UV+SCL, A group prescribed soft contact lenses …
