# Supplementary material for: The relationship between contact lens ultraviolet light transmittance and myopia progression: a large-scale retrospective cohort study
Source: Precis Clin Med. 2024 Oct 11;7(4):pbae022. doi: 10.1093/pcmedi/pbae022 (PMC11497595; doi:10.1093/pcmedi/pbae022)
Supplement: pbae022_Supplemental_Files [file pbae022_supplemental_files.zip › Supplementary_data TableS5-6.xlsx]

## Sheet: UV-SCL
Table S5. Contact lenses with ultraviolet protection by category and product name.
Category	Manufacturer	Product name	UVA absorption rate	UVB absorption rate
1-day Disposable	Johnson and Johnson	1-Day Acuvue	≧81％	≧93％
		1-Day Acuvue Moist	≧81％	≧93％
		1-Day Acuvue TruEye	≧96％	≧99％
		Acuvue Oasys 1-Day with HydraLuxe	96%	99％
	Bausch and Lomb	Biotrue One Day	86.9%	97.8%
	Menicon	Miru 1day UpSide	84％	96％
	Aime	AQUAFORCE UV	≧50%	≧95％
		SPORTS VIEW 1-DAY	81％	98％
	SEED	SEED 1day Pure	≧35%	≧50％
		SEED 1day Fine UV	≧30%	≧40％
		SEED 1dayPure moisture	≧35％	≧50％
		SEED 1day Fine UV Plus	≧75%	≧95％
	Alcon	PRECISION 1	96％	≧99%
	Coopervision	Myday	85%	96%
	Rohto	Rohto 1day Fresh view	≧70%	95％
		Rohto 1day Fresh view Rich moist	≧50％	≧95％
	Sincere	Sincere 1day S	84％	96%
1-day Disposable Color	Johnson and Johnson	1-Day Acuvue Colours	≧81％	≧97％
		1-Day Acuvue Define	≧81％	≧97％
		1-Day Acuvue Define with Lacreon	≧81％	≧97％
	Menicon	1day Fruttie	50%	95%
	SEED	SEED Eye coffret 1day	≧30％	≧40％
		Heroine Make 1day UV	≧30％	≧40％
		Plus Mode 1day Homme	≧30％	≧40％
		Jill Stuart 1day UV	≧50%	≧95%
		SEED Eye coffret 1day UV	≧75％	≧95%
		Hiroine Make 1day UVM	≧75％	≧95%
	AIRE	1day AIRE Vif UV	83％	98％
		1day AIRE real UV	83％	98％
		Neosight 1day Ciel UV	83％	98％
	S-PAL	1dat Caraeye Natural Plus	83％	98％
		1day Caraeye UV moisture Natural Plus	83％	98％
1-week Disposable	Johnson and Johnson	Acuvue	≧81％	≧97％
2-week Disposable	Johnson and Johnson	Surevue	≧81％	≧97％
		Acuvue 2	≧81％	≧97％
		Acuvue Advance	≧93％	≧99％
		Acuvue Oasys with Hydraclear Plus	≧96％	≧99％
		Acuvue Oasys with Transitions	98.9％	99.9%
	SEED	Fourteen UV	unknown	unknown
		SEED 2week Pure	≧45%	≧60%
		SEED 2week Fine UV	≧40%	≧50%
		SEED 2weekPure moisture	≧45%	≧60%
		SEED 2week Pure Custom Made	≧45%	≧60%
		SEED 2week Fine UV plus	≧75%	≧95%
	Alcon	Precision UV	ー	76.6%～98.8%
2-week Disposable Color	Johnson and Johnson	Acuvue 2 Define	≧81％	≧97％
	AIRE	2week Beauty UV	83％	98％
1-month Disposable	fromeyes	1-month Refrear UV	≧77.4%	≧93.3％
Conventional	Alcon	Tier Soft UV	ー	≧93%
UVA, Ultraviolet A; UVB, Ultraviolet B.

## Sheet: UV+SCL
Table S6. Contact lenses without ultraviolet protection by category and product name.
Category	Manufacturer	Product name
1-day Disposable	Bausch and Lomb	Soflens Daily Disposable
		Ultra Oneday
	Menicon	Menicon 1day
		Miru 1day Menicon Flat Pack
	SEED	SEED 1day Fine
	Alcon	FOCUS DAILIES
		FOCUS DAILIES Aqua
		DAILIES TOTAL 1
		DAILIES AQUACOMFORT PLUS
	Coopervision	Clearsight1Day (ocufilconB, 52%)
		1day Aquair SB
		Biomedics 1day Extra
		1day Aquair PRO-C
		Proclear 1day
	Yamato Optical	Elcon 1day
1-day Disposable Color	Bausch and Lomb	Naturelle
	Alcon	FRESHLOO COLOR
		DAILIES FRESHLOOK ILLUMINATE
		FRESHLOOK ONE-DAY COLOR
	Rohto	Rohto 1day Fresh view color
	AIRE	1day AIRE Vif
		1day AIRE Real Colors
		1day AIRE real
	fromeyes	1-day Refrear BIJOU
	S-PAL	1day Caraeye
	Sincere	Ultimate 1day Pearl
		Fairy 1day Natural
		Fairy 1day Princess
		Miche Bloomin
		EYEDDiCT
		Fairy 1day Dreamy
		Fairy 1day Romantic
	SHO-BI	BeeHeartB
		PienAge
	PIA	LUCIA
		LUCY
		LILMOON
1-week Disposable	Bausch and Lomb	Purevision
	Alcon	Focus 1 week
2-week Disposable	Bausch and Lomb	Purevision
		Medalist
		Seequence
		Soflens 38
		SL59
		Purevision 2
		Medalist Fresh Fit
		Purevision 2
		Ultra SVS
	Menicon	Focus
		Menicon PremiO
		Attention
	Aime	2week Aview
	SEED	SEED 2week Fine
		SEED 2week Fineα
	Alcon	Focus
		Air Optix
		Air Optix Aqua
		Air Optix plus HydraGlyde
	Coopervision	2week Aquair
		2week Aquair plus A
		Biofinity
	Yamato Optical	Review38
	Innovavision	Star light
	Rohto	IQ14
		Rohto Moist Eye
2-week Disposable Color	Menicon	Rei
	Alcon	Fresh look
		Fresh look Color Brend
	Yamato Optical	Ultimate Impact
	Ophtecs	2week Beauty
	Innovavision	Fresh Color
	AIRE	2week Beauty
	Sincere	Ultimate 2week Pearl
1-month Disposable	Facil	1Month
		ZERO thirty
	Menicon	Menisoft
	Aime	Aview
	Alcon	Night & day
		Air Optix Night & day Aqua
	Ophtecs	VUE-UNO1
	fromeyes	1-month Refrear
1-month Disposable Color	fromeyes	1-month Refrear Lilou
	Sincere	Fairy Natural
		Fairy Princess
		Fairy Queen
		Select Fairy Monthly
	PIA	tutti
		Mirage
3-month Disposable	Rohto	IQ90
Conventional	Bausch and Lomb	Optima 38
		Optima FW
		Standard
		Spin Color Lense B3
		EX-035
		Optima38 SAGⅡ
	Facil	Z6
		Kraray Soft Facil14
		Standard
	Menicon	Menicon soft MA
		Menicon Soft S
		Menicon soft 72
	Aime	Aime SUPER SOFT
		Aime SPORTS VIEW
		Aime Soft CARIB
		Aime Soft First
	SEED	G-1
		SX Blue
		SKY
	Alcon	Tier Soft S light clolor
		Bicon 38 E light color
		sofinaDX
		sofina
	Coopervision	Cielo
	Hoya	Preno
	TORAY	Breath-O
Conventional Color	SEED	Iris lens/SEED Iris lens
		Natural Touch
	Alcon	Illusion
		Durasoft Color Brend
		Durasoft
